# Supplementary material for: Genome-wide linkage mapping of root system architecture-related traits in common wheat (Triticum aestivum L.)
Source: Front Plant Sci. 2023 Oct 13;14:1274392. doi: 10.3389/fpls.2023.1274392 (PMC10612324; doi:10.3389/fpls.2023.1274392)
Supplement: Supplementary file 3 [file Table_1.xlsx]

## Sheet: Table S1
Table S1 The RSA related traits of the Doumai/ Shi 4185 RIL population across four environments
Number	Total root length (cm)	Total root area (mm2)	Number of root tips
DM001	53.6291	8.39907	101
DM002	54.9919	10.6343	159.333
DM003	92.9231	11.0407	231.667
DM004	80.2539	11.0971	415.333
DM005	92.1095	11.5487	330.667
DM006	96.7021	11.1084	656.333
DM007	72.4851	8.73773	256.667
DM008	60.8039	7.39997	324.333
DM009	65.5492	11.1253	249.333
DM010	79.152	12.1245	254
DM011	106.015	12.4631	440
DM012	74.9856	10.3972	196.667
DM013	59.7768	7.39997	118
DM014	88.8412	11.4132	337.667
DM015	89.4278	10.702	536
DM016	88.8787	10.2617	365.333
DM017	93.7854	12.2768	426.667
DM018	60.2695	10.1601	153
DM019	89.0307	11.6334	278.333
DM021	59.013	8.9917	205.333
DM022	89.8644	9.39817	459
DM023	93.2449	11.2608	427.333
DM024	74.3032	9.5336	274.333
DM025	92.3895	9.87227	377.667
DM026	59.6437	9.00867	157.667
DM027	86.9838	12.2938	646.667
DM028	111.944	13.0219	582.667
DM029	100.893	12.0398	376.333
DM030	92.4323	11.8366	694.667
DM032	106.737	12.6663	772
DM033	78.9235	10.5665	609.667
DM034	74.6935	9.80453	441
DM035	91.7584	9.55053	299.333
DM036	78.2599	10.8375	240
DM037	90.4479	11.5318	465
DM038	66.9678	8.29743	249
DM039	99.9103	13.9025	633.667
DM040	106.101	12.6832	696.333
DM041	93.3273	9.6352	329.333
DM042	101.133	13.7839	478
DM043	84.4414	10.2617	328.667
DM044	86.8214	10.5327	288.333
DM045	105.644	13.4961	306
DM046	80.0994	11.21	291
DM047	99.1556	11.0237	320.667
DM048	74.7455	8.26357	203
DM049	70.3392	9.09333	212.667
DM050	94.6042	10.0755	407.333
DM051	92.74	11.8705	401.667
DM052	99.3675	12.9711	447.333
DM053	87.9194	11.5487	330
DM054	108.326	15.1555	603
DM055	99.901	11.481	493
DM056	90.9234	12.497	348
DM057	76.8493	12.2429	278.667
DM060	96.2444	14.529	418.667
DM061	90.7069	12.2937	316.667
DM062	100.242	13.3267	514.333
DM063	105.188	13.3606	442.667
DM064	104.651	14.3428	647.667
DM065	105.812	13.1913	#DIV/0!
DM066	100.583	13.3098	735
DM067	95.231	12.5647	433
DM068	95.2326	11.5826	626.667
DM069	107.217	11.6842	432.333
DM071	79.7031	9.90613	394
DM072	67.2573	8.2297	338
DM073	89.5602	9.85533	188
DM074	87.3519	12.8357	359.333
DM075	93.4635	12.4631	346
DM076	110.576	9.82147	332.333
DM078	63.0208	7.09517	522
DM079	97.1162	11.9382	189.667
DM080	90.9627	12.4801	429.667
DM081	99.4267	12.3954	477
DM082	70.6997	9.44893	389
DM083	76.1176	10.3972	326
DM084	73.5067	8.78853	331.667
DM085	69.2138	7.6201	190.333
DM087	78.583	10.6851	223.333
DM088	83.249	11.0576	332.667
DM089	104.61	9.77067	384.667
DM090	101.86	12.5139	331.667
DM091	69.015	8.34823	378
DM092	90.304	11.3794	257.667
DM093	100.36	11.4471	571.333
DM094	102.898	9.97387	518.333
DM095	97.7281	10.8714	540.333
DM096	73.4191	9.1272	416
DM097	77.4559	7.9757	150
DM098	81.8608	8.73773	276.667
DM099	74.0946	9.36427	248
DM100	87.064	13.8178	323.667
DM101	83.2993	11.6503	557
DM102	104.732	11.2439	203.667
DM103	88.0716	9.94	368.667
DM104	96.2028	12.4462	200.667
DM105	92.2113	9.87223	459
DM106	58.6982	8.29743	258.333
DM107	68.9686	9.38117	94.6667
DM108	65.5165	8.66997	155
DM109	78.7739	11.1423	201.333
DM110	79.49	11.0068	200
DM111	81.7856	9.3135	369.667
DM113	93.9062	12.8187	225
DM114	96.4293	14.8	272.333
DM115	84.505	12.2768	245.333
DM116	64.3276	9.8892	299
DM117	72.431	8.5176	177.667
DM118	104.993	11.6503	168.333
DM119	106.544	11.8027	460
DM120	72.6795	11.1931	311.667
DM121	76.4843	8.48373	139
DM122	94.0799	11.8535	150.667
DM123	107.709	13.3945	386.667
DM124	82.3806	11.9382	338.333
DM125	90.9798	8.87317	378.333
DM126	111.345	13.1574	280
DM127	101.678	12.7848	418.667
DM128	99.5401	10.4311	458.667
DM129	71.6707	10.0755	303.333
DM130	111.869	13.005	198.333
DM131	102.003	13.8686	439.333
DM132	73.2819	9.65213	335
DM133	80.9725	8.46677	334
DM134	79.0439	11.6334	341.333
DM135	73.5081	11.9043	321
DM136	87.8567	9.09333	184.333
DM137	98.9472	8.73773	517.333
DM138	86.794	10.0924	401
DM139	69.9819	10.3803	292
DM140	79.7277	9.44893	307
DM141	64.4181	10.6343	351
DM142	62.6044	10.0755	299.333
DM143	67.2964	8.6361	297
DM144	52.4435	7.94183	152.667
DM145	80.0838	9.71987	45.6667
DM146	57.6158	10.7189	250.667
DM147	82.8306	12.9373	197.667
DM148	83.1025	14.6306	248.333
DM149	81.2362	11.0576	327
DM150	99.311	11.2439	244.333
DM151	82.274	9.7876	403
DM152	53.6892	7.2645	283.333
DM153	63.243	9.88923	146
DM154	101.124	9.46587	217.667
DM155	66.7902	8.50063	286.667
DM156	55.8551	8.63613	151.667
DM157	60.8386	9.65213	274
DM158	43.709	7.67093	232.333
DM159	63.5398	10.4819	163
DM160	65.8685	10.0077	226.333
DM161	64.092	9.85533	232.667
DM162	57.1613	11.5995	319.667
DM163	48.1328	10.4141	330
DM164	49.1239	10.1602	166.667
DM165	66.0426	10.2109	249.333
DM166	62.4841	9.3812	335
DM167	63.7047	11.9212	344.667
DM168	54.8903	7.5185	371.333
DM169	56.9909	10.8036	255
DM170	51.1221	9.77063	506.333
DM171	54.2123	8.8732	221.333
DM172	64.2481	9.87227	375.667
DM173	51.8592	9.21187	451.667
DM174	74.1082	9.97383	240.333
DM175	55.5511	9.16107	422
DM176	74.7024	8.4837	298
DM177	63.0903	8.36517	274.667
DM178	63.0215	12.3446	309
DM179	44.1584	8.6869	397.333
DM180	50.7138	11.735	137.667
DM181	55.5969	7.6709	290.333
DM182	58.4068	11.1423	326.333
DM183	62.2816	10.3464	280.667
DM184	69.734	10.973	298.333
DM185	67.0118	12.3446	417
DM186	59.4522	9.51667	449
DM187	70.5112	9.2288	322.333
DM188	61.4213	9.29653	558.333
DM189	56.9932	11.5487	291.667
DM190	57.2806	10.448	317.667
DM191	65.9043	13.0388	292.333
DM192	40.2074	6.94277	308.333
DM193	53.6804	9.3981	211.333
DM194	49.9099	7.55237	365.667
DM195	58.4225	9.95693	406.333
DM196	58.3651	10.211	450.667
DM198	79.591	8.4222	314.667
DM199	73.1492	10.8668	297.667
DM200	59.2538	10.5039	224.667
DM201	56.927	8.95697	193
DM202	56.0691	10.9241	158.667
DM203	65.783	11.1532	251
DM204	53.071	10.3702	330.667
DM205	47.7458	10.2938	238
DM206	55.232	8.49863	135.667
DM207	60.2862	11.0769	205.333
DM208	60.9147	11.8981	313
DM210	59.1376	9.89277	380
DM211	72.0521	10.3129	171.667
DM213	48.26	10.5421	304.667
DM214	67.6394	11.306	271
DM215	57.1809	9.54903	249.333
DM216	47.2042	7.601	181.667
DM217	57.2025	10.7713	159
DM218	57.8536	9.36427	276.667
DM219	68.4231	9.4535	285
DM220	47.4539	8.6132	464.667
DM221	76.5637	7.31453	212.667
DM222	66.4583	10.6376	480.667
DM223	45.6982	8.8042	449.333
DM224	64.7856	11.1532	172.333
DM225	61.8134	11.5543	424
DM226	49.4502	8.36493	235.667
DM227	43.6348	7.5246	206.667
DM228	42.9709	7.92567	106.333
DM229	59.8468	7.88747	145.333
DM230	59.7906	10.1792	227.333
DM232	62.5388	10.313	248
DM233	50.5401	11.7519	366
DM235	65.9155	12.4137	418.667
DM236	56.9308	11.4588	428
DM237	50.1735	8.25037	388.333
DM238	53.1471	9.96913	192.667
DM239	72.9206	12.3755	178.333
DM240	52.0532	8.21213	329.333
DM241	76.5112	10.8286	275.333
DM242	74.2274	11.1532	404.667
DM243	62.7208	10.0456	376.333
DM244	56.0031	9.51083	441
DM245	69.5036	7.39093	240
DM246	61.1969	13.5787	360
DM247	40.5147	7.88747	355.667
DM248	61.4427	9.8164	118.333
DM249	55.6958	8.67047	364
DM250	62.524	10.7522	305.333
DM251	66.1597	11.2869	432.333
DM252	69.6648	8.84237	358.667
DM253	71.7244	10.6185	246
DM254	58.18	9.33893	418.667
DM255	66.8715	8.68963	284
DM256	52.3463	8.13577	389
DM257	83.2684	10.6758	288
DM258	71.0909	10.714	398.667
DM259	42.6806	8.47953	369.667
DM260	63.5388	10.6376	230.667
DM261	58.379	8.5559	381
DM262	55.048	8.7851	257.667
Doumai	48.8521	9.7876	301
Shi4185	55.1906	10.8714	560.333
