# Supplementary material for: Genome-wide linkage mapping of root system architecture-related traits in common wheat (Triticum aestivum L.)
Source: Front Plant Sci. 2023 Oct 13;14:1274392. doi: 10.3389/fpls.2023.1274392 (PMC10612324; doi:10.3389/fpls.2023.1274392)
Supplement: Supplementary file 5 [file Table_3.xlsx]

## Sheet: Table S3
Table S3 The genotype and total root length for the 165 wheat accessions by Kasp_4A_RL
Number	Name	Genotype	Total root length (mm)
1	11CA40	CC	135.7
2	85Zhong 33	-	189.7
3	Aca 601	CC	222.7
4	Aca 801	CC	263.5
5	Barra	TC	117.2
6	Dorico	CC	229.3
7	Genio	CC	254.8
8	HK1	CC	-
9	Kanto 107	CC	211.4
10	Kitanokaori	CC	153.5
11	Klein Flecha	CC	211.7
12	Klein Jabal 1	TC	150.1
13	Lampo	CC	162.4
14	Libero	CC	171
15	Mantol	-	206.4
16	Nidera Baguette10	TC	-
17	Nidera Baguette20	TC	-
18	Norin 61	CC	317.2
19	Norin 67	CC	284.1
20	PH82-2	CC	225.5
21	ProINTA Colibr 1	TC	159.5
22	Sagittario	CC	198.1
23	Sunstate	CC	337.1
24	Abbondanza	CC	254.9
25	Funo	CC	76.5
26	Aifeng 3	CC	264.3
27	Aikang 58	TT	194.6
28	An 1331	CC	136.3
29	Bainong 3217	CC	360.7
30	Bainong 64	-	342.2
31	Bima 1	CC	262.5
32	Bima 4	CC	155
33	Fengchan 3	CC	277.3
34	Fu936	CC	102.4
35	Gaoyou 503	CC	259.1
36	Gaocheng 8901	CC	228.7
37	Guan 35	CC	55.1
38	Han 6172	CC	241.9
39	Heng 7228	CC	148.8
40	Hengguan 33	CC	247.3
41	Huapei 5	CC	238.7
42	Huaimai 18	CC	196
43	Huaimai 20	CC	196.4
44	Huaimai 21	CC	277.6
45	Jimai 19	CC	277.3
46	Jimai 20	CC	205.9
47	Jimai 21	CC	224.1
48	Jimai 22	-	300.2
49	Jinan 13	CC	178.5
50	Jinan 17	CC	309.8
51	Jining 16	TC	245.1
52	Jishi02-1	CC	290.5
53	Jinhe 9123	-	333.6
54	Jinmai 61	CC	382.3
55	Lankao 24	CC	72.2
56	Lankao 24	CC	-
57	Lankao 906	CC	198.9
58	Liangxing 66	CC	270.7
59	Liangxing 99	TC	291
60	Linhan 2	-	288
61	Linkang 12	CC	278.7
62	Linmai 2	CC	223.7
63	Linmai 4	CC	326.7
64	Lumai 11	CC	191.4
65	Lumai 14	CC	206.9
66	Luami 15	CC	174.7
67	Lumai 21	TT	281
68	Lumai 23	CC	465.3
69	Lumai 5	-	422.6
70	Lumai 6	-	352.6
71	Lumai 7	CC	151.2
72	Lumai 8	CC	205.5
73	Lumai 9	-	221.9
74	Luyuan 502	CC	293.9
75	Luohan 2	CC	306.8
76	Luomai 21	-	182.2
77	Neixiang188	CC	247
78	Neixiang 5	CC	183.8
79	Shannong 20	CC	134
80	Shan 150	CC	244.3
81	Shan 229	CC	320.9
82	Shan 253	CC	242
83	Shan 354	CC	253.2
84	Shan 512	TT	303.5
85	Shan 715	CC	298.8
86	Shanmai 509	CC	176.8
87	Shanmai 94	CC	201.3
88	Shannong78-59	-	81.8
89	Shannong 981	CC	337.1
90	Shanyou 225	CC	187.5
91	Shijiazhuang 15	TT	235.3
92	Shijiazhuang 8	CC	128.4
93	Shixin 733	CC	176.2
94	Shixin 828	TC	199.5
95	Shiyou 17	CC	218.9
96	Su 0663	CC	231.1
97	Sunong 6	TT	300.7
98	Taishan 1	-	160.1
99	Taishan 5	CC	215.7
100	Wan 23094	TT	411.6
101	Wanmai 19	-	306.4
102	Wanmai 29	CC	274
103	Wanmai 33	CC	198.2
104	Wanmai 38	TT	283.7
105	Wanmai 50	CC	326.3
106	Wanmai 52	CC	267
107	Wanmai 53	CC	258.3
108	Wennong 14	TC	268.7
109	Wennong 5	TC	224.3
110	Wunong 148	-	133.4
111	Xinong 1376	CC	163.3
112	Xinong 2000-7	CC	239.8
113	Xinong 291	TC	246.5
114	Xinong 88	CC	326.6
115	Xinong979-005	CC	159.1
116	Xiaoyan 22	CC	226.4
117	Xiaoyan 54	CC	69.8
118	Xiaoyan 6	CC	169.9
119	Xiaoyan 81	CC	178
120	Xinmai 19	CC	174
121	Xinmai 9408	CC	247.7
122	Xinmai 9	TC	281.7
123	Yannong 15	CC	310.1
124	Yannong 18	CC	204.6
125	Yannong 19	CC	268.8
126	Yanzhan 4110	CC	298.2
127	Yumai 13	TT	219
128	Yumai 18	CC	349.5
129	Yumai 21	TT	245.6
130	Yumai 2	CC	248
131	Yumai 34	CC	342.2
132	Yumai 35	CC	232.8
133	Yumai 47	TT	309.3
134	Yumai 49	TC	321.1
135	Yumai 50	CC	267.5
136	Yumai 57	CC	451
137	Yumai 63	CC	286.6
138	Yumai 7	CC	312.6
139	Zheng 9023	CC	286.5
140	Zhengmai 366	CC	183.7
141	Zhengyin 1	CC	309.9
142	Zhengzhou 3	TT	258.6
143	Zhong 892	CC	203.1
144	Zhongmai 871	CC	206.6
145	Zhongmai 875	CC	161
146	Zhongmai 895	CC	243.4
147	Zhongyu 5	CC	141.5
148	Zhongyu 9	CC	236.1
149	Zhou8425B	CC	138.8
150	Zhoumai 11	CC	296.1
151	Zhoumai 12	TC	164.7
152	Zhoumai 13	CC	229.2
153	Zhoumai 16	CC	169.6
154	Zhoumai 18	CC	325.9
155	Zhoumai 19	CC	149.6
156	Zhoumai 22	CC	183.9
157	Zhoumai 23	TC	159.2
158	Zhoumai 25	CC	89.7
159	Zhoumai 26	CC	238.7
160	Zhoumai 28	CC	196.8
161	Zhoumai 30	CC	293.8
162	Zhoumai 31	CC	320
163	Zhoumai 32	CC	163.4
164	Zimai 12	CC	191.7
165	Zixuan 2	CC	161.3
