# Supplementary material for: Genome-wide linkage mapping of root system architecture-related traits in common wheat (Triticum aestivum L.)
Source: Front Plant Sci. 2023 Oct 13;14:1274392. doi: 10.3389/fpls.2023.1274392 (PMC10612324; doi:10.3389/fpls.2023.1274392)
Supplement: Supplementary file 6 [file Table_4.xlsx]

## Sheet: Table S4
Table S4 The genotype and the number of the tips for the 165 wheat accessions by Kasp_5D_RT
Number	Name	Genotype	Number of the tips
1	11CA40	GG	111.4
2	85Zhong 33	GG	146.8
3	Aca 601	GG	171
4	Aca 801	GG	265
5	Barra	GG	111.6
6	Dorico	AG	272
7	Genio	AA	294.25
8	HK1	AA	125
9	Kanto 107	GG	185.8
10	Kitanokaori	GG	179.8
11	Klein Flecha	GG	217.25
12	Klein Jabal 1	GG	132.4
13	Lampo	AA	145.25
14	Libero	AA	161.25
15	Mantol	GG	216.4
16	Nidera Baguette10	-	160.6
17	Nidera Baguette20	GG	160.6
18	Norin 61	GG	246.4
19	Norin 67	GG	217
20	PH82-2	GG	263.2
21	ProINTA Colibr 1	GG	138.2
22	Sagittario	AA	202.4
23	Sunstate	GG	358
24	Abbondanza	GG	230.4
25	Funo	GG	82.4
26	Aifeng 3	GG	237.8
27	Aikang 58	GG	173
28	An 1331	GG	118.4
29	Bainong 3217	GG	372.8
30	Bainong 64	GG	305.8
31	Bima 1	GG	250
32	Bima 4	GG	133.8
33	Fengchan 3	GG	257
34	Fu936	GG	92.2
35	Gaoyou 503	GG	217.6
36	Gaocheng 8901	GG	209.6
37	Guan 35	GG	54
38	Han 6172	GG	220.4
39	Heng 7228	GG	135.6
40	Hengguan 33	GG	241.2
41	Huapei 5	GG	225.4
42	Huaimai 18	-	181.4
43	Huaimai 20	GG	161
44	Huaimai 21	GG	238.6
45	Jimai 19	GG	292.4
46	Jimai 20	GG	191.8
47	Jimai 21	GG	205.6
48	Jimai 22	GG	307.8
49	Jinan 13	GG	149.6
50	Jinan 17	GG	307.2
51	Jining 16	-	275.8
52	Jishi02-1	GG	276
53	Jinhe 9123	-	281.5
54	Jinmai 61	GG	378.6
55	Lankao 24	AA	72.8
56	Lankao 24	GG	220.6
57	Lankao 906	GG	190.6
58	Liangxing 66	GG	277.8
59	Liangxing 99	GG	295
60	Linhan 2	GG	288.2
61	Linkang 12	GG	284.4
62	Linmai 2	GG	216
63	Linmai 4	GG	354.2
64	Lumai 11	GG	205.2
65	Lumai 14	GG	210.6
66	Luami 15	GG	192.8
67	Lumai 21	GG	269.2
68	Lumai 23	GG	451.4
69	Lumai 5	GG	385.2
70	Lumai 6	-	377.6
71	Lumai 7	GG	145.8
72	Lumai 8	GG	231
73	Lumai 9	AG	187.4
74	Luyuan 502	GG	254.4
75	Luohan 2	GG	300.4
76	Luomai 21	GG	197.8
77	Neixiang188	-	199.8
78	Neixiang 5	GG	154.4
79	Shannong 20	GG	110.2
80	Shan 150	GG	199
81	Shan 229	GG	365.8
82	Shan 253	GG	248.6
83	Shan 354	GG	225.6
84	Shan 512	GG	280
85	Shan 715	GG	291.8
86	Shanmai 509	GG	145.8
87	Shanmai 94	GG	206.8
88	Shannong78-59	GG	94.2
89	Shannong 981	GG	322.6
90	Shanyou 225	AA	155.2
91	Shijiazhuang 15	GG	235.8
92	Shijiazhuang 8	GG	92.8
93	Shixin 733	GG	174
94	Shixin 828	GG	226.6
95	Shiyou 17	GG	153.8
96	Su 0663	GG	197.8
97	Sunong 6	GG	232.8
98	Taishan 1	GG	155.4
99	Taishan 5	GG	165.8
100	Wan 23094	GG	437
101	Wanmai 19	GG	330.6
102	Wanmai 29	GG	247.4
103	Wanmai 33	GG	206.2
104	Wanmai 38	GG	279
105	Wanmai 50	GG	342
106	Wanmai 52	GG	259.8
107	Wanmai 53	GG	204.2
108	Wennong 14	GG	248.2
109	Wennong 5	GG	246
110	Wunong 148	GG	125.4
111	Xinong 1376	GG	145.6
112	Xinong 2000-7	GG	225.8
113	Xinong 291	GG	183.6
114	Xinong 88	GG	346.6
115	Xinong979-005	GG	175.6
116	Xiaoyan 22	GG	239.2
117	Xiaoyan 54	GG	71.8
118	Xiaoyan 6	GG	174.6
119	Xiaoyan 81	GG	162.6
120	Xinmai 19	GG	163.4
121	Xinmai 9408	GG	237.6
122	Xinmai 9	GG	274
123	Yannong 15	GG	350
124	Yannong 18	GG	302
125	Yannong 19	GG	251.6
126	Yanzhan 4110	GG	338.4
127	Yumai 13	GG	241.6
128	Yumai 18	GG	297.4
129	Yumai 21	AA	215
130	Yumai 2	GG	222.8
131	Yumai 34	GG	381.2
132	Yumai 35	GG	212.4
133	Yumai 47	GG	312
134	Yumai 49	GG	322.4
135	Yumai 50	GG	260.6
136	Yumai 57	GG	393.4
137	Yumai 63	GG	269.4
138	Yumai 7	GG	281.8
139	Zheng 9023	GG	258.2
140	Zhengmai 366	GG	150.2
141	Zhengyin 1	GG	253.6
142	Zhengzhou 3	GG	206.6
143	Zhong 892	GG	225.8
144	Zhongmai 871	GG	207
145	Zhongmai 875	GG	229.4
146	Zhongmai 895	GG	259
147	Zhongyu 5	GG	114.5
148	Zhongyu 9	-	209.4
149	Zhou8425B	GG	121.6
150	Zhoumai 11	GG	289.4
151	Zhoumai 12	GG	168.2
152	Zhoumai 13	GG	238.4
153	Zhoumai 16	GG	198.4
154	Zhoumai 18	GG	309
155	Zhoumai 19	GG	160.8
156	Zhoumai 22	GG	198.2
157	Zhoumai 23	GG	161.4
158	Zhoumai 25	GG	56.6
159	Zhoumai 26	-	231
160	Zhoumai 28	GG	203.6
161	Zhoumai 30	GG	256.8
162	Zhoumai 31	GG	341.6
163	Zhoumai 32	AA	181.6
164	Zimai 12	GG	167.6
165	Zixuan 2	GG	126.2
